# Supplementary material for: Spicy Food Ingredient from Red Habanero By-Product Obtained by Ultrasound-Assisted Extraction
Source: Foods. 2025 Apr 18;14(8):1407. doi: 10.3390/foods14081407 (PMC12026765; doi:10.3390/foods14081407)
Supplement: Supplementary file 1 [file foods-14-01407-s001.zip]

Archive with 1 entries (1 files):
- foods-3519497-supplementary.pdf
